# Supplementary material for: Prevalence of co-infection and genetic diversity of avian haemosporidian parasites in two rehabilitation facilities in Iran: implications for the conservation of captive raptors
Source: BMC Ecol Evol. 2022 Oct 8;22:114. doi: 10.1186/s12862-022-02068-9 (PMC9547439; doi:10.1186/s12862-022-02068-9)
Supplement: Supplementary file 1 — Additional file 1. The general information of the sequences retrieved from the MalAvi dataset. This table includes the lineages’ names, genus, host family, host species, host statues, continent, country, and references. [file 12862_2022_2068_MOESM1_ESM.xls]

## Sheet: Lineages
Lineages	Parasite-genus	Host Family	Host Species	Host Status	Continent	Country	Author-year
ATNO2	Haemoproteus	Strigidae	Athene noctua	Wild	Africa	Morocco	Mata et al 2015
BUBBUB01	Haemoproteus	Strigidae	Bubo bubo	Wild	Asia	China	Huang et al unpubl
BUBBUB02	Haemoproteus	Strigidae	Ninox scutulata	Wild	Asia	China	Huang et al unpubl
NINOX06	Haemoproteus	Strigidae	Ninox scutulata	Captivity	Asia	Japan	Inumaru et al 2017
NINOX07	Haemoproteus	Strigidae	Ninox scutulata	Captivity	Asia	Japan	Inumaru et al 2017
OTULEM01	Haemoproteus	Strigidae	Otus lempiji	Captivity	Asia	Japan	Inumaru et al 2017
OTUSCO01	Haemoproteus	Strigidae	Bubo bubo	Wild	Asia	China	Huang et al unpubl
OTUSCO02	Haemoproteus	Strigidae	Otus scops	Wild	Asia	China	Huang et al unpubl
AEFUN03	Haemoproteus	Strigidae	Aegolius funereus	Wild	Europe	Czech Republic	Synek et al 2016
AFR048	Haemoproteus	Accipitridae	Milvus migrans	Wild	Africa	Malawi	Lutz et al 2015
ASOT03	Haemoproteus	Strigidae	Asio otus	Wild	North America	United States	Ishak et al 2008
ASOT04	Haemoproteus	Strigidae	Asio otus	Wild	Europe	Lithuania	Ishak et al 2008
ATHBRA01	Haemoproteus	Strigidae	Athene brama	Captivity	Asia	Thailand	Pornpanom et al 2019
BUBIBI01	Haemoproteus	Strigidae	Bubo bubo	Wild	Asia	China	Huang et al unpubl
BUTJAM12	Haemoproteus	Accipitridae	Buteo jamaicensis	Wild	North America	United States	Outlaw & Ricklefs 2009
BUVIR08	Haemoproteus	Strigidae	Bubo virginianus	Wild	North America	United States	Outlaw & Ricklefs 2009
CIRCUM01	Haemoproteus	Strigidae	Asio otus	Wild	Asia	Russia	Bukauskaite et al 2015
CULKIB01	Haemoproteus	Strigidae	Strix aluco	Captivity	Asia	Russia	Bukauskaite et al 2015
FALAMU01	Haemoproteus	Strigidae	Athene noctua	Wild	Asia	China	Huang et al unpubl
FALSUB01	Haemoproteus	Falconidae	Falco subbuteo	Wild	Europe	Lithuania	Valkiunas et al 2019
FALTIN02	Haemoproteus	Falconidae	Falco tinnunculus	Wild	Asia	China	Huang et al unpubl
FALTIN03	Haemoproteus	Falconidae	Falco tinnunculus	Wild	Asia	China	Huang et al unpubl
FALTIN04	Haemoproteus	Falconidae	Falco tinnunculus	Wild	Asia	China	Huang et al unpubl
FALTIN06	Haemoproteus	Falconidae	Falco tinnunculus	Wild	Asia	China	Huang et al unpubl
FALTIN07	Haemoproteus	Falconidae	Falco tinnunculus	Wild	Asia	China	Huang et al unpubl
FALTIN08	Haemoproteus	Falconidae	Falco tinnunculus	Wild	Asia	China	Huang et al unpubl
FALTIN09	Haemoproteus	Falconidae	Falco tinnunculus	Wild	Asia	China	Huang et al unpubl
FASPA01	Haemoproteus	Falconidae	Falco sparverius	Wild	North America	United States	Martinsen et al 2008
FASPA03	Haemoproteus	Falconidae	Falco sparverius	Wild	North America	Mexico	Tinajero et al 2019
GLACUC01	Haemoproteus	Strigidae	Glaucidium cuculoides	Wild	Asia	Myanmar	Ishtiaq et al 2007
GLACUC03	Haemoproteus	Strigidae	Glaucidium cuculoides	Captivity	Asia	Thailand	Pornpanom et al 2019
GLACUC04	Haemoproteus	Strigidae	Glaucidium cuculoides	Captivity	Asia	Thailand	Pornpanom et al 2019
GLBRO01	Haemoproteus	Strigidae	Glaucidium brodiei	Wild	Asia	China	Zhang et al 2014
GLBRO02	Haemoproteus	Strigidae	Glaucidium brodiei	Wild	Asia	China	Zhang et al 2014
GLSJO01	Haemoproteus	Strigidae	Glaucidium sjostedti	Wild	Africa	Gabon	Beadell et al 2009
IBYAME01	Haemoproteus	Falconidae	Daptrius americanus	Wild	South America	Brazil	Fecchio et al 2018b
LARCRA01	Haemoproteus	Falconidae	Falco tinnunculus	Captivity	Asia	Japan	Inumaru et al 2017
LK02	Haemoproteus	Falconidae	Falco naumanni	Wild	Europe	Spain	Ortego et al 2007
LK03	Haemoproteus	Falconidae	Falco tinnunculus	Captivity	Europe	Austria	Valkiunas et al 2019
LK04	Haemoproteus	Falconidae	Falco naumanni	Wild	Europe	Spain	Ortego et al 2007
MICGIL01	Haemoproteus	Falconidae	Micrastur gilvicollis	Wild	South America	Brazil	Fecchio et al 2017a
MICMIN03	Haemoproteus	Falconidae	Micrastur mintoni	Wild	South America	Brazil	Fecchio et al 2018b
MICMIN04	Haemoproteus	Falconidae	Micrastur mintoni	Wild	South America	Brazil	Fecchio et al 2018b
MICMIN05	Haemoproteus	Falconidae	Micrastur mintoni	Wild	South America	Brazil	Fecchio et al 2018b
MICRUF01	Haemoproteus	Falconidae	Micrastur ruficollis	Wild	South America	Brazil	Fecchio et al 2018b
MILANS01	Haemoproteus	Accipitridae	Milvus migrans	Wild	Europe	Spain	Pأ©rez-Rodriguez et al 2013a
MILANS02	Haemoproteus	Accipitridae	Milvus migrans	Wild	Europe	Spain	Pأ©rez-Rodriguez et al 2013a
MILANS03	Haemoproteus	Accipitridae	Milvus migrans	Wild	Europe	Spain	Pأ©rez-Rodriguez et al 2013a
NINOX01	Haemoproteus	Strigidae	Ninox philippensis	Wild	Asia	Philippines	Silva-Iturriza et al 2012b
NINOX02	Haemoproteus	Strigidae	Ninox philippensis	Wild	Asia	Philippines	Silva-Iturriza et al 2012b
NINOX03	Haemoproteus	Strigidae	Ninox philippensis	Wild	Asia	Philippines	Silva-Iturriza et al 2012b
NIPHI01	Haemoproteus	Strigidae	Ninox philippensis	Wild	Asia	Philippines	Silva-Iturriza et al 2012b
NIPHI02	Haemoproteus	Strigidae	Ninox philippensis	Wild	Asia	Philippines	Silva-Iturriza et al 2012b
OTSCO05	Haemoproteus	Strigidae	Otus scops	Wild	Europe	Bulgaria	Valkiunas et al 2014
OTULEM02	Haemoproteus	Strigidae	Otus lempiji	Captivity	Asia	Japan	Inumaru et al 2017
OTULET01	Haemoproteus	Strigidae	Otus lettia	Captivity	Asia	Thailand	Pornpanom et al 2019
OTULET02	Haemoproteus	Strigidae	Otus lettia	Captivity	Asia	Thailand	Pornpanom et al 2019
OTUMEG01	Haemoproteus	Strigidae	Otus megalotis	Wild	Asia	Philippines	Silva-Iturriza et al 2012b
OTUSUN01	Haemoproteus	Strigidae	Otus sunia	Wild	Asia	Myanmar	Ishtiaq et al 2007
PLAMIN01	Haemoproteus	Strigidae	Strix uralensis	Captivity	Asia	Japan	Inumaru et al 2017
POLPLA01	Haemoproteus	Falconidae	Caracara plancus	Wild	North America	United States	Ricklefs & Fallon 2002
SALAUR01	Haemoproteus	Falconidae	Falco sparverius	Wild	North America	United States	Outlaw & Ricklefs 2009
STAL2	Haemoproteus	Strigidae	Strix aluco	Wild	Europe	Germany	Krone et al 2008
STAL4	Haemoproteus	Strigidae	Strix aluco	Wild	Asia	Turkey	Aysul et al 2013
STOCC01	Haemoproteus	Strigidae	Strix occidentalis	Wild	North America	United States	Ishak et al 2008
STOCC02	Haemoproteus	Strigidae	Strix occidentalis	Wild	North America	United States	Ishak et al 2008
STSEL1	Haemoproteus	Strigidae	Strix seloputo	Wild	Asia	Singapore	Karadjian et al 2014
STVAR01	Haemoproteus	Strigidae	Bubo virginianus	Wild	North America	United States	Ricklefs & Fallon 2002
STVAR02	Haemoproteus	Strigidae	Strix varia	Wild	North America	United States	Ishak et al 2008
STVAR03	Haemoproteus	Strigidae	Strix varia	Wild	North America	United States	Ishak et al 2008
ACCBRE01	Leucocytozoon	Accipitridae	Accipiter brevipes	Wild	Asia	Israel	Martinsen et al 2008
ACCBRE02	Leucocytozoon	Accipitridae	Accipiter brevipes	Wild	Asia	Kazakhstan	Sehgal et al 2006a
ACCBRE03	Leucocytozoon	Accipitridae	Accipiter brevipes	Wild	Asia	Kazakhstan	Sehgal et al 2006a
ACCFRA01	Leucocytozoon	Accipitridae	Accipiter francesiae	Wild	Africa	Madagascar	Barraclough et al 2008
ACCFRA02	Leucocytozoon	Accipitridae	Accipiter francesiae	Wild	Africa	Madagascar	Musa et al 2019
ACCGEN01	Leucocytozoon	Accipitridae	Accipiter gentilis	Wild	Europe	Czech Republic	Hanel et al 2016
ACCGEN02	Leucocytozoon	Accipitridae	Accipiter gentilis	Wild	Europe	Czech Republic	Hanel et al 2016
ACCGEN03	Leucocytozoon	Accipitridae	Accipiter gentilis	Wild	Europe	Czech Republic	Hanel et al 2016
ACCOP01	Leucocytozoon	Accipitridae	Accipiter cooperii	Wild	North America	United States	Sehgal et al 2006a
ACNI02	Leucocytozoon	Accipitridae	Accipiter nisus	Wild	Asia	Kazakhstan	Sehgal et al 2006a
ACNI03	Leucocytozoon	Accipitridae	Accipiter nisus	Wild	Asia	Kazakhstan	Sehgal et al 2006a
ACNI04	Leucocytozoon	Accipitridae	Accipiter nisus	Wild	Asia	Kazakhstan	Sehgal et al 2006a
ACNI1	Leucocytozoon	Accipitridae	Accipiter nisus	Wild	Europe	Lithuania	Sehgal et al 2006a
AEFUN02	Leucocytozoon	Strigidae	Aegolius funereus	Wild	Europe	Lithuania	Ishak et al 2008
AEMO02	Leucocytozoon	Accipitridae	Aegypius monachus	Wild	Europe	Spain	Javier Pأ©rez-Tris unpubl
ANACU04	Leucocytozoon	Falconidae	Falco tinnunculus	Wild	Asia	China	Huang et al unpubl
ASIFLA01	Leucocytozoon	Strigidae	Asio flammeus	Captivity	Asia	Japan	Inumaru et al 2017
ASOT06	Leucocytozoon	Strigidae	Asio otus	Wild	Asia	China	Huang et al unpubl
ASOT1	Leucocytozoon	Strigidae	Asio otus	Wild	Europe	Lithuania	Ishak et al 2008
ASOT2	Leucocytozoon	Strigidae	Asio otus	Wild	Europe	Germany	Krone et al 2008
ATNO1	Leucocytozoon	Strigidae	Athene noctua	Wild	Africa	Morocco	Mata et al 2015
BNOW04	Leucocytozoon	Strigidae	Megascops kennicottii	Wild	North America	United States	Ishak et al 2008
BT2	Leucocytozoon	Strigidae	Aegolius funereus	Wild	Europe	Czech Republic	Synek et al 2016
BUBO01	Leucocytozoon	Strigidae	Bubo bubo	Wild	Europe	Spain	Ortego & Cordero 2009
BUBT2	Leucocytozoon	Accipitridae	Buteo buteo	Wild	Europe	Germany	Krone et al 2008
BUBT3	Leucocytozoon	Accipitridae	Buteo buteo	Wild	Europe	Germany	Krone et al 2008
BUTBUT01	Leucocytozoon	Accipitridae	Buteo buteo	Wild	Asia	Turkey	Ciloglu et al 2016
BUTBUT03	Leucocytozoon	Accipitridae	Buteo buteo	Wild	Europe	Austria	Himmel et al unpubl
BUTJAM01	Leucocytozoon	Accipitridae	Buteo jamaicensis	Wild	North America	United States	Martinsen et al 2008
BUTJAM02	Leucocytozoon	Accipitridae	Buteo jamaicensis	Wild	North America	United States	Sehgal et al 2006a
BUTJAM03	Leucocytozoon	Accipitridae	Buteo jamaicensis	Wild	North America	United States	Sehgal et al 2006a
BUTJAM04	Leucocytozoon	Accipitridae	Buteo jamaicensis	Wild	North America	United States	Sehgal et al 2006a
BUTJAM05	Leucocytozoon	Accipitridae	Buteo jamaicensis	Wild	North America	United States	Sehgal et al 2006a
BUTJAM06	Leucocytozoon	Accipitridae	Buteo jamaicensis	Wild	North America	United States	Sehgal et al 2006a
BUTJAM07	Leucocytozoon	Accipitridae	Buteo jamaicensis	Wild	North America	United States	Sehgal et al 2006a
BUTJAM08	Leucocytozoon	Accipitridae	Buteo jamaicensis	Wild	North America	United States	Sehgal et al 2006a
BUTJAM09	Leucocytozoon	Accipitridae	Buteo jamaicensis	Wild	North America	United States	Sehgal et al 2006a
BUTJAM10	Leucocytozoon	Accipitridae	Buteo jamaicensis	Wild	North America	United States	Sehgal et al 2006a
BUTJAM11	Leucocytozoon	Accipitridae	Buteo jamaicensis	Wild	North America	United States	Sehgal et al 2006a
BUTJAM14	Leucocytozoon	Accipitridae	Buteo jamaicensis	Wild	North America	United States	Jasper et al unpubl
BUTJAM15	Leucocytozoon	Accipitridae	Buteo jamaicensis	Wild	North America	United States	Jasper et al unpubl
BUTJAM16	Leucocytozoon	Accipitridae	Buteo jamaicensis	Wild	North America	United States	Jasper et al unpubl
BUTJAM17	Leucocytozoon	Accipitridae	Buteo jamaicensis	Wild	North America	United States	Jasper et al unpubl
BUTJAM18	Leucocytozoon	Accipitridae	Buteo jamaicensis	Wild	North America	United States	Jasper et al unpubl
BUTLIN01	Leucocytozoon	Accipitridae	Buteo lineatus	Wild	North America	United States	Martinsen et al 2008
BUTREG01	Leucocytozoon	Accipitridae	Buteo regalis	Wild	North America	United States	Sehgal et al 2006a
BUVIR01	Leucocytozoon	Strigidae	Bubo virginianus	Wild	North America	United States	Ishak et al 2008
BUVIR02	Leucocytozoon	Strigidae	Bubo virginianus	Wild	North America	United States	Ishak et al 2008
BUVIR03	Leucocytozoon	Strigidae	Strix occidentalis	Wild	North America	United States	Ishak et al 2008
BUVIR04	Leucocytozoon	Strigidae	Bubo virginianus	Wild	North America	United States	Ishak et al 2008
BUVIR05	Leucocytozoon	Strigidae	Bubo virginianus	Wild	North America	United States	Ishak et al 2008
BUVIR06	Leucocytozoon	Strigidae	Bubo virginianus	Wild	North America	United States	Ishak et al 2008
CIAE02	Leucocytozoon	Strigidae	Ninox scutulata	Captivity	Asia	Japan	Inumaru et al 2017
FALTIN10	Leucocytozoon	Falconidae	Falco tinnunculus	Wild	Asia	China	Huang et al unpubl
FALTIN11	Leucocytozoon	Strigidae	Otus scops	Wild	Asia	China	Huang et al unpubl
FASPA02	Leucocytozoon	Falconidae	Falco columbarius	Captivity	Europe	Italy	Nardoni et al 2020
GLSJO02	Leucocytozoon	Strigidae	Glaucidium sjostedti	Wild	Africa	Cameroon	Ishak et al 2008
MILVUS01	Leucocytozoon	Accipitridae	Milvus milvus	Wild	Europe	Spain	Pأ©rez-Rodriguez et al 2013a
MILVUS02	Leucocytozoon	Accipitridae	Milvus milvus	Wild	Europe	Spain	Pأ©rez-Rodriguez et al 2013a
NINOX04	Leucocytozoon	Strigidae	Ninox philippensis	Wild	Asia	Philippines	Silva-Iturriza et al 2012b
NINOX08	Leucocytozoon	Falconidae	Falco amurensis	Wild	Asia	China	Huang et al unpubl
OTSCO01	Leucocytozoon	Strigidae	Otus scops	Wild	Asia	Kazakhstan	Ishak et al 2008
OTSCO02	Leucocytozoon	Strigidae	Otus scops	Wild	Asia	Japan	Sato et al 2007
OTSCO03	Leucocytozoon	Strigidae	Otus scops	Wild	Africa	Morocco	Mata et al 2015
OTSCO06	Leucocytozoon	Strigidae	Otus scops	Wild	Africa	Morocco	Mata et al 2015
OTULEM03	Leucocytozoon	Strigidae	Otus lempiji	Captivity	Asia	Japan	Inumaru et al 2017
OTULEM04	Leucocytozoon	Strigidae	Otus lempiji	Captivity	Asia	Japan	Inumaru et al 2017
OTULEM05	Leucocytozoon	Strigidae	Otus lempiji	Captivity	Asia	Japan	Inumaru et al 2017
OTUSCO03	Leucocytozoon	Strigidae	Otus scops	Wild	Asia	China	Huang et al unpubl
OTUSCO04	Leucocytozoon	Strigidae	Otus scops	Wild	Asia	China	Huang et al unpubl
OTUSCO05	Leucocytozoon	Strigidae	Otus scops	Wild	Asia	China	Huang et al unpubl
OTUSCO06	Leucocytozoon	Strigidae	Otus scops	Wild	Asia	China	Huang et al unpubl
OTUSCO07	Leucocytozoon	Strigidae	Otus scops	Wild	Asia	China	Huang et al unpubl
OTUSCO08	Leucocytozoon	Strigidae	Otus scops	Wild	Asia	China	Huang et al unpubl
OTUSCO09	Leucocytozoon	Strigidae	Otus scops	Wild	Asia	China	Huang et al unpubl
STAL1	Leucocytozoon	Strigidae	Strix aluco	Wild	Europe	Germany	Krone et al 2008
STAL5	Leucocytozoon	Strigidae	Strix aluco	Wild	Asia	Turkey	Yildirim, Ciloglu et al
STOCC03	Leucocytozoon	Strigidae	Strix varia	Wild	North America	United States	Ishak et al 2008
STOCC04	Leucocytozoon	Strigidae	Strix occidentalis	Wild	North America	United States	Ishak et al 2008
STOCC05	Leucocytozoon	Strigidae	Strix occidentalis	Wild	North America	United States	Ishak et al 2008
STOCC06	Leucocytozoon	Strigidae	Aegolius funereus	Wild	Europe	Czech Republic	Synek et al 2016
STOCC07	Leucocytozoon	Strigidae	Strix occidentalis	Wild	North America	United States	Ishak et al 2008
STOCC08	Leucocytozoon	Strigidae	Strix occidentalis	Wild	North America	United States	Ishak et al 2008
STOCC09	Leucocytozoon	Strigidae	Strix occidentalis	Wild	North America	United States	Ishak et al 2008
STOCC10	Leucocytozoon	Strigidae	Strix occidentalis	Wild	North America	United States	Ishak et al 2008
STOCC11	Leucocytozoon	Strigidae	Strix occidentalis	Wild	North America	United States	Ishak et al 2008
STOCC12	Leucocytozoon	Strigidae	Strix occidentalis	Wild	North America	United States	Ishak et al 2008
STOCC13	Leucocytozoon	Strigidae	Strix occidentalis	Wild	North America	United States	Ishak et al 2008
STOCC14	Leucocytozoon	Strigidae	Strix occidentalis	Wild	North America	United States	Ishak et al 2008
STOCC15	Leucocytozoon	Strigidae	Strix occidentalis	Wild	North America	United States	Ishak et al 2008
STOCC16	Leucocytozoon	Strigidae	Strix occidentalis	Wild	North America	United States	Ishak et al 2008
STVAR05	Leucocytozoon	Strigidae	Strix varia	Wild	North America	United States	Ishak et al 2008
ACCBAD01	Plasmodium	Strigidae	Athene brama	Captivity	Asia	Thailand	Pornpanom et al 2019
ACCSOL01	Plasmodium	Accipitridae	Accipiter soloensis	Wild	Asia	Philippines	Silva-Iturriza et al 2012b
ACCTAC01	Plasmodium	Accipitridae	Accipiter tachiro	Wild	Africa	Gabon	Beadell et al 2009
AEFUN01	Plasmodium	Strigidae	Aegolius funereus	Wild	Europe	Lithuania	Ishak et al 2008
AEMO01	Plasmodium	Accipitridae	Aegypius monachus	Wild	Europe	Spain	Javier Pأ©rez-Tris unpubl
ALARV04	Plasmodium	Strigidae	Bubo bubo	Wild	Asia	China	Huang et al unpubl
ARDALB01	Plasmodium	Strigidae	Megascops choliba	Wild	South America	Uruguay	Durrant et al 2006
ASOT05	Plasmodium	Strigidae	Asio otus	Wild	Europe	Lithuania	Ishak et al 2008
BT7	Plasmodium	Accipitridae	Accipiter striatus	Wild	North America	United States	Martinsen et al 2008
BUBSCA01	Plasmodium	Strigidae	Bubo scandiacus	Wild	North America	United States	Pacheco et al 2017
BUTBUT02	Plasmodium	Accipitridae	Accipiter nisus	Wild	Asia	Turkey	Ciloglu et al 2016
BUTJAM13	Plasmodium	Accipitridae	Buteo jamaicensis	Wild	North America	United States	Outlaw & Ricklefs 2009
BUVIR07	Plasmodium	Strigidae	Bubo virginianus	Wild	North America	United States	Outlaw & Ricklefs 2009
CIAE01	Plasmodium	Accipitridae	Circus aeruginosus	Wild	Europe	Germany	Krone et al 2008
EMSPO06	Plasmodium	Strigidae	Otus scops	Wild	Asia	China	Huang et al unpubl
FALTIN05	Plasmodium	Falconidae	Falco tinnunculus	Wild	Asia	China	Huang et al unpubl
FALTIN14	Plasmodium	Falconidae	Falco tinnunculus	Wild	Asia	China	Huang et al unpubl
FALTIN15	Plasmodium	Falconidae	Falco tinnunculus	Wild	Asia	China	Huang et al unpubl
FANTAIL01	Plasmodium	Strigidae	Glaucidium cuculoides	Captivity	Asia	Thailand	Pornpanom et al 2019
GLACUC02	Plasmodium	Accipitridae	Gyps tenuirostris	Wild	Unknown	Unknown Country	Ishtiaq et al 2007
GLACUC05	Plasmodium	Strigidae	Glaucidium cuculoides	Captivity	Asia	Thailand	Pornpanom et al 2019
GLACUC06	Plasmodium	Strigidae	Glaucidium cuculoides	Captivity	Asia	Thailand	Pornpanom et al 2019
GLACUC07	Plasmodium	Strigidae	Glaucidium cuculoides	Captivity	Asia	Thailand	Pornpanom et al 2019
GLACUC08	Plasmodium	Strigidae	Glaucidium cuculoides	Captivity	Asia	Thailand	Pornpanom et al 2019
GRW06	Plasmodium	Strigidae	Bubo scandiacus	Captivity	Europe	France	Giorgiadis et al 2020
GRW11	Plasmodium	Strigidae	Athene noctua	Captivity	Europe	France	Giorgiadis et al 2020
GYPTEN01	Plasmodium	Accipitridae	Gyps tenuirostris	Wild	Unknown	Unknown Country	Duval et al unpubl
HALVOC01	Plasmodium	Accipitridae	Haliaeetus vocifer	Wild	Africa	Uganda	Martinsen et al 2007
LAIRI01	Plasmodium	Strigidae	Strix varia	Wild	North America	United States	Ishak et al 2008
LINN1	Plasmodium	Strigidae	Athene noctua	Wild	Europe	Italy	Martinez-de la Puente et al 2015
LK05	Plasmodium	Falconidae	Falco naumanni	Wild	Europe	Spain	Ortego et al 2007
LK06	Plasmodium	Falconidae	Falco naumanni	Wild	Europe	Spain	Ortego et al 2007
MICMIN01	Plasmodium	Falconidae	Micrastur mintoni	Wild	South America	Brazil	Fecchio et al 2017a
MICMIN02	Plasmodium	Falconidae	Micrastur mintoni	Wild	South America	Brazil	Fecchio et al 2018b
MILANS05	Plasmodium	Accipitridae	Milvus migrans	Wild	Europe	Spain	Pأ©rez-Rodriguez et al 2013a
MILANS06	Plasmodium	Accipitridae	Milvus migrans	Wild	Europe	Spain	Pأ©rez-Rodriguez et al 2013a
MYCAME02	Plasmodium	Falconidae	Falco sparverius	Wild	South America	Brazil	Morel et al unpubl
NINOX05	Plasmodium	Strigidae	Ninox philippensis	Wild	Asia	Philippines	Silva-Iturriza et al 2012b
NISCU1	Plasmodium	Strigidae	Ninox scutulata	Wild	Asia	Singapore	Perkins & Schall 2002
NISCU2	Plasmodium	Strigidae	Ninox scutulata	Captivity	Asia	Thailand	Pornpanom et al 2019
ORW1	Plasmodium	Strigidae	Otus scops	Wild	Asia	China	Huang et al unpubl
OTULET03	Plasmodium	Strigidae	Otus lettia	Captivity	Asia	Thailand	Pornpanom et al 2019
OTUSCO10	Plasmodium	Strigidae	Otus scops	Wild	Asia	China	Huang et al unpubl
PADOM02	Plasmodium	Strigidae	Strix uralensis	Captivity	Asia	Japan	Ejiri et al 2011a
PADOM11	Plasmodium	Strigidae	Aegolius acadicus	Wild	North America	United States	Martinsen et al 2008
PESA01	Plasmodium	Accipitridae	Buteogallus urubitinga	Captivity	South America	Brazil	Chagas et al 2017
PHPAT01	Plasmodium	Strigidae	Bubo virginianus	Wild	North America	United States	Ishak et al 2008
PLACAS02	Plasmodium	Accipitridae	Accipiter tachiro	Wild	Africa	Gabon	Beadell et al 2009
RTSR1	Plasmodium	Falconidae	Falco naumanni	Wild	Europe	Spain	Ortego et al 2007
RWB01	Plasmodium	Strigidae	Strix varia	Wild	North America	United States	Ishak et al 2008
SEIAUR01	Plasmodium	Strigidae	Strix varia	Wild	North America	United States	Ishak et al 2008
SGS1	Plasmodium	Strigidae	Athene noctua	Wild	Europe	Portugal	Mata et al 2015
SISKIN3	Plasmodium	Falconidae	Falco peregrinus	Wild	South America	Venezuela	Pacheco et al 2017
STVAR04	Plasmodium	Strigidae	Strix varia	Wild	North America	United States	Ishak et al 2008
SW2	Plasmodium	Strigidae	Strix aluco	Wild	Europe	Germany	Krone et al 2008
TEPON02	Plasmodium	Strigidae	Glaucidium cuculoides	Captivity	Asia	Thailand	Pornpanom et al 2019
TURDUS1	Plasmodium	Accipitridae	Buteo buteo	Wild	Asia	Turkey	Ciloglu et al 2016
ZEMAC01	Plasmodium	Accipitridae	Aquila chrysaetos	Captivity	North America	United States	Pacheco et al 2011
