# Supplementary material for: Prevalence of co-infection and genetic diversity of avian haemosporidian parasites in two rehabilitation facilities in Iran: implications for the conservation of captive raptors
Source: BMC Ecol Evol. 2022 Oct 8;22:114. doi: 10.1186/s12862-022-02068-9 (PMC9547439; doi:10.1186/s12862-022-02068-9)
Supplement: Supplementary file 3 — Additional file 3. More detailed information about the number sequences for each genus analysis, the number of partitions, and the frequency of groups dedicated to each partition are given. [file 12862_2022_2068_MOESM3_ESM.xls]

## Sheet: Sheet1
Partitions related to ABDG analysis
Haemoproteus		Leucocytozoon		Plasmodium
Partition 1 : found 78 groups (prior maximal distance P= 0.001000)		Partition 1 : found 45 groups (prior maximal distance P= 0.001000)		Partition 1 : found 33 groups (prior maximal distance P= 0.001000)
Partition 2 : found 78 groups (prior maximal distance P= 0.001668)		Partition 2 : found 45 groups (prior maximal distance P= 0.001668)		Partition 2 : found 33 groups (prior maximal distance P= 0.001668)
Partition 3 : found 13 groups (prior maximal distance P= 0.002783)		Partition 3 : found 32 groups (prior maximal distance P= 0.002783)		Partition 3 : found 31 groups (prior maximal distance P= 0.002783)
Partition 4 : found 6 groups (prior maximal distance P= 0.004642)		Partition 4 : found 28 groups (prior maximal distance P= 0.004642)		Partition 4 : found 29 groups (prior maximal distance P= 0.004642)
Partition 5 : found 5 groups (prior maximal distance P= 0.007743)		Partition 5 : found 25 groups (prior maximal distance P= 0.007743)		Partition 5 : found 15 groups (prior maximal distance P= 0.007743)
Partition 6 : found 4 groups (prior maximal distance P= 0.012915)		Partition 6 : found 22 groups (prior maximal distance P= 0.012915)		Partition 6 : found 1 groups (prior maximal distance P= 0.012915)
Partition 7 : found 1 groups (prior maximal distance P= 0.021544)		Partition 7 : found 11 groups (prior maximal distance P= 0.021544)
		Partition 8 : found 8 groups (prior maximal distance P= 0.035938)
		Partition 9 : found 4 groups (prior maximal distance P= 0.059948)
		Partition 10 : found 1 groups (prior maximal distance P= 0.100000)
No of sequnces: 86		No of sequnces: 101		No of sequnces: 57
X value: 1		X value: 1		X value: 0.75
